# Supplementary material for: Right Cortical Infarction and a Reduction in Putamen Volume May Be Correlated with Empathy in Patients after Subacute Ischemic Stroke—A Multimodal Magnetic Resonance Imaging Study
Source: J Clin Med. 2022 Jul 31;11(15):4479. doi: 10.3390/jcm11154479 (PMC9369598; doi:10.3390/jcm11154479)
Supplement: Supplementary file 1 [file jcm-11-04479-s001.zip]

Archive with 1 entries (1 files):
- jcm-1784824-supplementary.pdf
